# Supplementary material for: Ethical Problems and Moral Distress in Primary Care: A Scoping Review
Source: Int J Environ Res Public Health. 2021 Jul 16;18(14):7565. doi: 10.3390/ijerph18147565 (PMC8303154; doi:10.3390/ijerph18147565)
Supplement: Supplementary file 1 [file ijerph-18-07565-s001.zip]

Archive with 1 entries (1 files):
- ijerph-1256705-SI.pdf
